# Supplementary material for: In Vitro and In Vivo Characterization of a New Strain of Mosquito Flavivirus Derived from Culicoides
Source: Viruses. 2022 Jun 14;14(6):1298. doi: 10.3390/v14061298 (PMC9229015; doi:10.3390/v14061298)
Supplement: Supplementary file 1 [file viruses-14-01298-s001.zip › Table S1.xlsx]

## Sheet: table S1
Primer	Sequence (5'to 3’)	Length for amplicon
Mosquito-flavivirus-8456F	AGTGCCAACGAAACCGATAC	973bp
Mosquito-flavivirus-9429R	TGCTAGGTAAGCTGGGGCTA
rMFV YN15-283-10711-F	GCAAGGGCACTAATCACC	973bp
rMFV YN15-283-10806-R	AGCAAGCCTGTCACAATAC
Tibet orbivirus-1588F	CGGTATTGGTGCCTCAACTT	357bp
Tibet orbivirus-1945R	GCTACACGTCCTTCCCCATA
