# Supplementary material for: In Vitro and In Vivo Characterization of a New Strain of Mosquito Flavivirus Derived from Culicoides
Source: Viruses. 2022 Jun 14;14(6):1298. doi: 10.3390/v14061298 (PMC9229015; doi:10.3390/v14061298)
Supplement: Supplementary file 1 [file viruses-14-01298-s001.zip › Table S2.xlsx]

## Sheet: Sheet1
Protein ID	Virus name	Animo acid length (aa)	Group
ABB90674.1	Saumarez Reef virus	3422 aa	TBFs
ABB90668.1	Meaban virus	3421 aa	TBFs
NP_620099.1	Powassan virus	3415 aa	TBFs
NP_722551.1	Alkhumra hemorrhagic fever virus	3416 aa	TBFs
NP_044677.1	Louping ill virus	3414 aa	TBFs
NP_043135.1	Tick-borne encephalitis virus	3414 aa	TBFs
NP_041726.1	Yellow fever virus	3411 aa	MBFVs
YP_950478.1	Sepik virus	3405 aa	MBFVs
ABI54476.1	Edge Hill virus	3401 aa	MBFVs
ABI54473.1	Bouboui virus	3390 aa	MBFVs
NP_073286.1	Dengue virus 4	3390 aa	MBFVs
NP_056776.2	Dengue virus 2	3390 aa	MBFVs
YP_001621843.1	Dengue virus 3	3390 aa	MBFVs
NP_059433.1	Dengue virus 1	3390 aa	MBFVs
AGI03959.1	New Mapoon virus	3409 aa	MBFVs
AIJ19433.1	Bainyik virus	3410 aa	MBFVs
YP_002790883.1	Bagaza virus	3426 aa	MBFVs
AAV34158.1	Rocio virus	3425 aa	MBFVs
YP_001040006.1	llheus virus	3424 aa	MBFVs
YP_002790881.1	zika virus	3419 aa	MBFVs
ACM68470.1	Nounane virus	3442 aa	dlSFs
YP_005454257.1	Chaoyang virus	3435 aa	dlSFs
YP_009056848.1	Lammi virus	3434 aa	dlSFs
AGS41451.1	Barkedji virus	3420 aa	dlSFs
YP_009026410.1	Nhumirim virus	3420 aa	dlSFs
YP_005352889.1	Donggang virus	3444 aa	dlSFs
YP_009056847.1	llomantsi virus	3451 aa	dlSFs
AEY84723.1	Hanko virus	3385 aa	cISFs
YP_009259257.1	Cell fusing agent virus	3385 aa	cISFs
NP_891560.1	Kamiti River virus	3357 aa	cISFs
YP_003029843.1	Aedes flavivirus	3341 aa	cISFs
CCC55433.1	Culex theileri flavivirus	3357 aa	cISFs
YP_009041466.1	Nienokoue virus	3356 aa	cISFs
ACV04605.2	Nakiwogo virus	3373 aa	cISFs
AGG76014.1	Palm Creek virus	3364 aa	cISFs
UFQ89986.1	Mosquito flavivirus strain YN15-283-02	3359 aa	cISFs
YP_007877501.1	Mosquito flavivirus isolate LSFlaviV-A20-09	3359 aa	cISFs
YP_002884239.1	Quang Binh virus	3359 aa	cISFs
BBQ04788.1	Mosquito flavivirus	3360 aa	cISFs
AWX63832.1	Culex flavivirus	3360 aa	cISFs
